# Supplementary material for: Clinical and Analytical Validation of Two Methods for Ki-67 Scoring in Formalin Fixed and Paraffin Embedded Tissue Sections of Early Breast Cancer
Source: Cancers (Basel). 2024 Apr 3;16(7):1405. doi: 10.3390/cancers16071405 (PMC11011015; doi:10.3390/cancers16071405)
Supplement: Supplementary file 1 [file cancers-16-01405-s001.zip]

Archive with 1 entries (1 files):
- cancers-2926663-supplementary.pdf
